# Supplementary material for: Extracellular GABA waves regulate coincidence detection in excitatory circuits
Source: J Physiol. 2020 Aug 4;598(18):4047–62. doi: 10.1113/JP279744 (PMC8432164; doi:10.1113/JP279744)
Supplement: Supplementary file 1 — Statistical Summary Document [file TJP-598-4047-s001.xlsx]

## Sheet: Statistical Summary Table
Statistical Summary Document
Manuscript Title:	Extracellular GABA waves regulate coincidence detection in excitatory circuits
Authors:	Sergiy Sylantyev, Leonid P. Savtchenko, Nathanael O'Neill, Dmitri A. Rusakov
Animal model used, if applicable:	Acute hippocampal slice, SD or Wistar rats
Underlying hypothesis:	Acitivity- and uptake- dependent increases in extracellualr GABA narrow coincidence detection window in pyramidal cells. Standard Null-hypothesis: poplation mean do not differ
Definitions of ‘n’:	Number of cells recorded
Statistical summary table:
Experimental question number	Finding/ conclusion	Experimental variable	Mean value	Standard Deviation	n	P	Units	Data comparisons	Statistical test	Any other variable	Figure/table in which data are presented	Comments
Multiple comparisons for the same question are shown in different rows			(or other summary statistic)	(SD)	(value)	If P is considered significant against a stated confidence limit, authors may indicate tyhis in bold		e.g. WT vs KO		e.g. subjects’ age or sex		e.g. observation
1	Stimulus burst boosts GABAA channel opening	Channel open time fraction	0.11594 vs 0.38511	0.05731 / 0.10304	27 / 15	0.0001	ratio	baseline vs stimulus burst	Two-sample t-test		Fig. 1D
2	Blocking AMPARs reduces GABAA channel opening	Channel open time fraction	0.9595 vs 0.57475	0.05248 / 0.15047	4	0.00698	ratio	control vs AMPAR blockade	Paired samples t-test		Fig. 1H
3	Blocking Ih and GABAAR both slwo dons EPSP decay	Decay time	20.28 vs 32.77 vs 39.32	3.98 / 4.37 / 6.79	6	0.0001	ms	control vs ZD vs PTX	1Way ANOVA		Fig. 2A
4	Blocking Ih and GABAAR both widen coincidence detection window	Gaussian width 2sigma	8.23 vs 15.436 vs 25.449	1.178 / 2.269 / 3.133	6 / 6 / 6	0.0001	ms	control vs ZD vs PTX	1Way ANOVA		Fig. 2B
5	Blocking GABAAR widen coincidence detection window	Gaussian width 2sigma	9.68204 vs 22.89597	1.82439 / 3.34841	6	0.0001	ms	control vs PTX	Paired samples t-test		Fig. 3D
6	Blocking GABAAR increases Vm	Membrane potential	3.52	3.24	7	0.0285	mV	control vs PTX	Paired samples t-test		Fig. 3A
7	Blocking GABA transport narrows coincidence window reversed by PTX	Gaussian width 2sigma	41.027 vs 14.970 vs 94.544	19.353 / 18.419 / 41.035	12/ 8 / 7	0.0001	ms	control vs NPA vs PRX	1Way ANOVA		Fig. 4A
8	Blocking neuronal GABA transport narrows coincidence window	Gaussian width 2sigma	95.624 vs 34.544	33.973 / 24.926	9 / 9/ 9	0.00185	ms	control vs SKF	Paired samples t-test		Fig. 4B
9	Blocking glial GABA transport narrows coincidence window	Gaussian width 2sigma	83.166 vs 62.543	8.658 / 17.288	21	0.0001	ms	control vs SNAP	Paired samples t-test		Fig. 4C
10	Reversing Vm increase EPSC decay	Decay time	1.9 vs 2.56	0.557 / 0.493	5	0.00206	ms	Vm vs reversedVm	Paired samples t-test		Fig. 5C
11	Reversing Vm increase EPSC decay (soma)	Decay time	3.2 vs 4.58	1.086 / 1.310	5	0.00105	ms	Vm vs reversedVm	Paired samples t-test		Fig. 5C
12	Reversing Vm increase multiEPSC decay (dendr)	Decay time	2.683 vs 16.383	0.591 / 4.506	6	0.0001	ms	Vm vs reversedVm	Paired samples t-test		Fig. 5D
13	CTZ-dependent decat time increase magnifies at the soma	Decay time	3.133 vs 14.033	0.969 / 5.602	6	0.00638	ms	Cntrl vs CTZ	Paired samples t-test		Fig. 5F
14	Reversing Vm in CTZ increase multiEPSC decay	Decay time	6.817 vs 14.033	1.324 / 5.602	6	0.02547	ms	Vm vs reversedVm	Paired samples t-test		Fig. 5H
15
16
17
18
19
20
